# Supplementary material for: A DNA barcode library for Culex mosquitoes (Diptera: Culicidae) of South America with the description of two cryptic species of subgenus Melanoconion
Source: PLoS One. 2025 Feb 21;20(2):e0310571. doi: 10.1371/journal.pone.0310571 (PMC11845035; doi:10.1371/journal.pone.0310571)
Supplement: S1 Table — Specimens are listed alphanumerically by code and the life stage is indicated (M: male with dissected genitalia; F: female; L: larva). (XLSX) [file pone.0310571.s001.xlsx]

## Sheet: Feuil1
Voucher specimen	Subgenus	Species	Life stage	Locality	Longitude	Latitude	Date	Type of collection	Collector(s)
MB10030	Melanoconion	comminutor	F	Barrage de Petit Saut	-53.0506	5.06783	2013-08-26	Immature collection in an artificial container	S. Talaga
MB10038	Carrollia	urichii	F	Barrage de Petit Saut	-53.0506	5.06783	2013-08-26	Immature collection in an artificial container	S. Talaga
MB10039	Carrollia	urichii	M	Barrage de Petit Saut	-53.0506	5.06783	2013-08-26	Immature collection in an artificial container	S. Talaga
MB10046	Culex	usquatus	M	Matiti	-52.5639	5.03696	2013-09-12	Immature collection in an artificial container	S. Talaga
MB10049	Culex	usquatus	F	Matiti	-52.5639	5.03696	2013-09-12	Immature collection in an artificial container	S. Talaga
MB10154	Microculex	stonei	F	Route de Petit Saut	-52.9831	5.07702	2014-03-13	Immature collection in a leaf axil of Aechmea aquilega	S. Talaga
MB10156	Microculex	stonei	M	Route de Petit Saut	-52.9831	5.07702	2014-03-13	Immature collection in a leaf axil of Aechmea aquilega	S. Talaga
MB10159	Microculex	pleuristriatus	F	Kourou	-52.6534	5.16934	2014-03-17	Immature collection in a leaf axil of Aechmea aquilega	S. Talaga
MB10166	Microculex	pleuristriatus	M	Kourou	-52.6534	5.16934	2014-03-17	Immature collection in a leaf axil of Aechmea aquilega	S. Talaga
MB10225	Culex	nigripalpus	L	Kourou	-52.6534	5.16934	2014-04-14	Immature collection in an artificial container	S. Talaga
MB10226	Culex	nigripalpus	L	Kourou	-52.6534	5.16934	2014-04-14	Immature collection in an artificial container	S. Talaga
MB10227	Culex	nigripalpus	L	Kourou	-52.6534	5.16934	2014-04-14	Immature collection in an artificial container	S. Talaga
MB10236	uncertain	nigrimacula	L	Route de Petit Saut	-52.9831	5.07702	2014-03-13	Immature collection in a leaf axil of Aechmea aquilega	S. Talaga
MB10237	uncertain	nigrimacula	L	Route de Petit Saut	-52.9831	5.07702	2014-03-13	Immature collection in a leaf axil of Aechmea aquilega	S. Talaga
MB10238	uncertain	nigrimacula	L	Route de Petit Saut	-52.9831	5.07702	2014-03-13	Immature collection in a leaf axil of Aechmea aquilega	S. Talaga
MB10240	Microculex	stonei	L	Route de Petit Saut	-52.9831	5.07702	2014-03-13	Immature collection in a leaf axil of Aechmea aquilega	S. Talaga
MB10246	uncertain	ocellatus	L	Route de Petit Saut	-53.0461	5.06194	2014-03-13	Immature collection in a leaf axil of Lutheria splendens	S. Talaga
MB10247	uncertain	ocellatus	L	Route de Petit Saut	-53.0461	5.06194	2014-03-13	Immature collection in a leaf axil of Lutheria splendens	S. Talaga
MB10248	uncertain	ocellatus	L	Route de Petit Saut	-53.0461	5.06194	2014-03-13	Immature collection in a leaf axil of Lutheria splendens	S. Talaga
MB10496	Culex	quinquefasciatus	F	Kourou	-52.6534	5.16934	2014-05-26	Immature collection in an artificial container	S. Talaga
MB10499	Culex	quinquefasciatus	M	Kourou	-52.6534	5.16934	2014-05-26	Immature collection in an artificial container	S. Talaga
MB10806	Melanoconion	comminutor	L	Saül	-53.2035	3.62202	2015-03-08	Immature collection in an internode of Bambusa vulgaris	M. Minot
MB10807	Melanoconion	comminutor	L	Saül	-53.2035	3.62202	2015-03-08	Immature collection in an internode of Bambusa vulgaris	M. Minot
MB10810	Anoedioporpa	originator	L	Trou Poisson	-53.0814	5.38969	2014-11-20	Immature collection in an internode of Bambusa vulgaris	M. Minot
MB10811	Anoedioporpa	originator	L	Trou Poisson	-53.0814	5.38969	2014-11-20	Immature collection in an internode of Bambusa vulgaris	M. Minot
MB10840	Carrollia	secundus	L	Saül	-53.2107	3.62754	2015-03-31	Immature collection in an internode of Guadua latifolia	M. Minot
MB20055	Melanoconion	theobaldi	M	Roura	-52.3261	4.74239	2017-02-02	Immature collection in a ground pool in full sun	S. Talaga, R. Carinci
MB20197	Culex	nigripalpus	L	Mana	-53.6681	5.61258	2017-03-17	Immature collection in a swamp margin	S. Talaga, R. Carinci
MB20198	Culex	nigripalpus	L	Mana	-53.6681	5.61258	2017-03-17	Immature collection in a swamp margin	S. Talaga, R. Carinci
MB20221	Melanoconion	portesi	M	Mana	-53.8029	5.67923	2017-03-13	Adult collection with a CDC light trap	S. Talaga, R. Carinci
MB20226	Melanoconion	eastor	M	Mana	-53.8029	5.67923	2017-03-13	Adult collection with a CDC light trap	S. Talaga, R. Carinci
MB20231	Melanoconion	pedroi	M	Mana	-53.8029	5.67923	2017-03-13	Adult collection with a CDC light trap	S. Talaga, R. Carinci
MB20232	Melanoconion	spissipes	M	Mana	-53.8029	5.67923	2017-03-13	Adult collection with a CDC light trap	S. Talaga, R. Carinci
MB20234	Melanoconion	putumayensis	M	Mana	-53.8029	5.67923	2017-03-13	Adult collection with a CDC light trap	S. Talaga, R. Carinci
MB20242	Melanoconion	eastor	M	Guatemala	-52.6264	5.13609	2017-06-13	Adult collection with a CDC light trap	S. Talaga, R. Carinci
MB20245	Aedinus	accelerans	M	Guatemala	-52.6264	5.13609	2017-06-13	Adult collection with a CDC light trap	S. Talaga, R. Carinci
MB20273	Melanoconion	contei	M	Zoo de Montsinéry	-52.4921	4.94761	2018-02-12	Adult collection with a CDC light trap	A. Chavy
MB20274	Melanoconion	eastor	M	Zoo de Montsinéry	-52.4921	4.94761	2018-02-12	Adult collection with a CDC light trap	A. Chavy
MB20275	Melanoconion	rabanicolus	M	Zoo de Montsinéry	-52.4921	4.94761	2018-02-12	Adult collection with a CDC light trap	A. Chavy
MB20279	Melanoconion	dunni	M	Zoo de Montsinéry	-52.4921	4.94761	2018-02-12	Adult collection with a CDC light trap	A. Chavy
MB20281	Melanoconion	dunni	M	Zoo de Montsinéry	-52.4921	4.94761	2018-02-12	Adult collection with a CDC light trap	A. Chavy
MB20282	Melanoconion	dunni	M	Zoo de Montsinéry	-52.4921	4.94761	2018-02-12	Adult collection with a CDC light trap	A. Chavy
MB20283	Melanoconion	eastor	M	Zoo de Montsinéry	-52.4921	4.94761	2018-02-12	Adult collection with a CDC light trap	A. Chavy
MB20287	Aedinus	amazonensis	M	Zoo de Montsinéry	-52.4921	4.94761	2018-02-12	Adult collection with a CDC light trap	A. Chavy
MB20289	Melanoconion	pedroi	M	Guatemala	-52.6264	5.13609	2017-06-22	Adult collection with a CDC UV light trap	S. Talaga, R. Carinci
MB20290	Melanoconion	carincii	M	Guatemala	-52.6264	5.13609	2017-06-22	Adult collection with a CDC UV light trap	S. Talaga, R. Carinci
MB20292	Aedinus	amazonensis	M	Guatemala	-52.6264	5.13609	2017-06-22	Adult collection with a CDC UV light trap	S. Talaga, R. Carinci
MB20296	Melanoconion	carincii	M	Guatemala	-52.6264	5.13609	2017-06-22	Adult collection with a CDC UV light trap	S. Talaga, R. Carinci
MB20298	Melanoconion	contei	M	Guatemala	-52.6264	5.13609	2017-06-22	Adult collection with a CDC UV light trap	S. Talaga, R. Carinci
MB20299	Melanoconion	rabanicolus	M	Guatemala	-52.6264	5.13609	2017-06-22	Adult collection with a CDC UV light trap	S. Talaga, R. Carinci
ST10175	Carrollia	urichii	L	Route de Petit Saut	-53.0461	5.06194	2014-08-06	Immature collection in a fallen nut	S. Talaga
ST10180	Melanoconion	putumayensis	F	Montagne de Kaw	-52.2924	4.6402	2015-02-18	Adult collection by a human landing catch	S. Talaga
ST10187	uncertain	ocellatus	M	Route de Petit Saut	-53.0461	5.06194	2015-02-26	Immature collection in a leaf axil of Lutheria splendens	S. Talaga, C. Leroy, C. Mouza
ST10188	Carrollia	urichii	M	Route de Petit Saut	-53.0461	5.06194	2015-02-26	Immature collection in an artificial container	S. Talaga, C. Leroy, C. Mouza
ST10194	Carrollia	urichii	F	Route de Petit Saut	-53.0461	5.06194	2015-02-26	Immature collection in an artificial container	S. Talaga, C. Leroy, C. Mouza
ST10201	uncertain	ocellatus	F	Route de Petit Saut	-53.0461	5.06194	2015-02-26	Immature collection in a leaf axil of Lutheria splendens	S. Talaga, C. Leroy, C. Mouza
ST10257	Carrollia	secundus	M	Saül	-53.2107	3.62754	2015-03-31	Immature collection in an internode of Guadua latifolia	M. Minot
ST10258	Carrollia	secundus	F	Saül	-53.2107	3.62754	2015-03-31	Immature collection in an internode of Guadua latifolia	M. Minot
ST10322	Culex	usquatus	L	Barrage de Petit Saut	-53.0459	5.06627	2015-02-14	Immature collection in an artificial container	S. Talaga
ST10323	Culex	usquatus	L	Barrage de Petit Saut	-53.0459	5.06627	2015-02-14	Immature collection in an artificial container	S. Talaga
ST10326	Culex	usquatus	L	Pont des Cascades	-52.457	4.79222	2015-02-15	Immature collection in an artificial container	S. Talaga
ST10511	Melanoconion	lucifugus	M	Montagne de Kaw	-52.1233	4.52502	2016-10-30	Immature collection in a rock hole	S. Talaga
ST10637	Melanoconion	spissipes	M	Saint-Georges	-51.8574	3.8775	2017-02-10	Adult collection with an aspirator in the vegetation	A. Kocher
ST10656	Melanoconion	phlogistus	M	Saint-Georges	-51.864	3.99113	2017-02-10	Adult collection with an aspirator in the vegetation	A. Kocher
ST10657	Melanoconion	phlogistus	M	Saint-Georges	-51.864	3.99113	2017-02-10	Adult collection with an aspirator in the vegetation	A. Kocher
ST10667	Anoedioporpa	originator	M	Saint-Georges	-52.3914	4.32287	2017-02-24	Adult collection with an aspirator in the vegetation	A. Kocher
ST10668	Tinolestes	cauchensis	M	Saint-Georges	-52.3914	4.32287	2017-02-24	Adult collection with an aspirator in the vegetation	A. Kocher
ST10669	Melanoconion	comminutor	M	Saint-Georges	-52.3914	4.32287	2017-02-24	Adult collection with an aspirator in the vegetation	A. Kocher
ST10672	Melanoconion	ensiformis	M	Saint-Georges	-52.3914	4.32287	2017-02-24	Adult collection with an aspirator in the vegetation	A. Kocher
ST10704	Melanoconion	rorotaensis	M	Montagne des Chevaux	-52.3792	4.68967	2017-03-01	Immature collection in a ground pool in full sun	S. Talaga
ST10705	Melanoconion	rorotaensis	M	Montagne des Chevaux	-52.3792	4.68967	2017-03-01	Immature collection in a ground pool in full sun	S. Talaga
ST10711	Melanoconion	theobaldi	M	Montagne des Chevaux	-52.3798	4.6894	2017-03-01	Immature collection in a ground pool in full sun	S. Talaga
ST10714	Melanoconion	unicornis	M	Montagne des Chevaux	-52.3798	4.6894	2017-03-01	Immature collection in a ground pool in full sun	S. Talaga
ST10717	Melanoconion	unicornis	M	Montagne des Chevaux	-52.3798	4.6894	2017-03-01	Immature collection in a ground pool in full sun	S. Talaga
ST10727	Melanoconion	unicornis	M	Montagne des Chevaux	-52.3792	4.68967	2017-03-01	Immature collection in a ground pool in full sun	S. Talaga
ST10828	Melanoconion	vaxus	M	Montagne du Mahury	-52.2624	4.87628	2017-05-16	Immature collection in a swamp margin	S. Talaga
ST10832	Melanoconion	rabelloi	M	Montagne du Mahury	-52.2585	4.87756	2017-05-16	Immature collection in a ground pool in full sun	S. Talaga
ST10855	Carrollia	antunesi	L	La Trinité	-53.4052	4.58423	2017-04-17	Immature collection in an internode of Guadua latifolia	S. Talaga
ST10868	Carrollia	antunesi	M	La Trinité	-53.4052	4.58423	2017-04-17	Immature collection in an internode of Guadua latifolia	S. Talaga
ST10869	Carrollia	antunesi	F	La Trinité	-53.4052	4.58423	2017-04-17	Immature collection in an internode of Guadua latifolia	S. Talaga
ST10945	Anoedioporpa	originator	L	La Trinité	-53.4142	4.60203	2017-04-18	Immature collection in a tree hole	S. Talaga
ST10946	Tinolestes	breviculus	M	La Trinité	-53.4142	4.60203	2017-04-18	Immature collection in a crab hole	S. Talaga
ST11033	Melanoconion	productus	M	La Trinité	-53.412	4.60107	2017-04-12	Immature collection in an artificial container	S. Talaga
ST11035	Melanoconion	productus	M	La Trinité	-53.412	4.60107	2017-04-12	Immature collection in an artificial container	S. Talaga
ST11073	Melanoconion	productus	M	La Trinité	-53.4144	4.60216	2017-04-18	Immature collection in a ground pool in shade	S. Talaga
ST11116	Melanoconion	lucifugus	M	La Trinité	-53.3619	4.60095	2017-04-16	Immature collection in a ground pool in shade	S. Talaga
ST11123	Melanoconion	simulator	F	La Trinité	-53.3619	4.60095	2017-04-16	Immature collection in a ground pool in shade	S. Talaga
ST11124	Melanoconion	simulator	F	La Trinité	-53.3619	4.60095	2017-04-16	Immature collection in a ground pool in shade	S. Talaga
ST11128	Melanoconion	lucifugus	M	La Trinité	-53.3619	4.60095	2017-04-16	Immature collection in a ground pool in shade	S. Talaga
ST11150	Anoedioporpa	originator	M	Les Nouragues	-52.682	4.03807	2017-03-01	Adult collection with a CDC light trap	A. Kocher
ST11152	Tinolestes	cauchensis	M	Les Nouragues	-52.682	4.03807	2017-03-01	Adult collection with a CDC light trap	A. Kocher
ST11159	Melanoconion	ybarmis	M	Les Nouragues	-52.6748	4.04269	2017-03-01	Adult collection with a CDC light trap	A. Kocher
ST11175	Melanoconion	tournieri	M	Saut Grand Machikou	-52.5727	3.89174	2017-07-18	Adult collection with a CDC light trap	B. de Thoisy
ST11211	Melanoconion	pilosus	M	Montagne des Chevaux	-52.4008	4.71004	2017-11-12	Immature collection in a ground pool in full sun	S. Talaga
ST11214	Melanoconion	pilosus	M	Montagne des Chevaux	-52.4008	4.71004	2017-11-12	Immature collection in a ground pool in full sun	S. Talaga
ST11271	Melanoconion	zeteki	M	La Césarée	-52.5191	5.03081	2018-04-25	Adult collection with a CDC UV light trap	R. Carinci
ST11272	Melanoconion	vaxus	M	La Césarée	-52.5191	5.03081	2018-04-25	Adult collection with a CDC UV light trap	R. Carinci
ST11275	Melanoconion	theobaldi	M	La Césarée	-52.5191	5.03081	2018-04-25	Adult collection with a CDC UV light trap	R. Carinci
ST11293	Melanoconion	rorotaensis	M	Twenké	-54.055	3.38426	2018-03-21	Adult collection with a CDC light trap	S. Talaga
ST11294	Melanoconion	bastagarius	M	Twenké	-54.055	3.38426	2018-03-21	Adult collection with a CDC light trap	S. Talaga
ST11295	Melanoconion	comatus	M	Twenké	-54.055	3.38426	2018-03-21	Adult collection with a CDC light trap	S. Talaga
ST11296	Melanoconion	bastagarius	M	Twenké	-54.055	3.38426	2018-03-21	Adult collection with a CDC UV light trap	S. Talaga
ST11297	Melanoconion	bibulus	M	Twenké	-54.055	3.38426	2018-03-21	Adult collection with a CDC UV light trap	S. Talaga
ST11300	Melanoconion	putumayensis	M	Elaé	-54.0487	3.38012	2018-03-22	Adult collection with a CDC light trap	S. Talaga
ST11301	Melanoconion	comatus	M	Elaé	-54.0487	3.38012	2018-03-22	Adult collection with a CDC light trap	S. Talaga
ST11302	Melanoconion	extenuatus	M	Elaé	-54.0487	3.38012	2018-03-22	Adult collection with a CDC light trap	S. Talaga
ST11306	Melanoconion	vomerifer	M	Elaé	-54.0487	3.38012	2018-03-22	Adult collection with a CDC UV light trap	S. Talaga
ST11307	Melanoconion	creole	M	Elaé	-54.0487	3.38012	2018-03-22	Adult collection with a CDC UV light trap	S. Talaga
ST11308	Melanoconion	extenuatus	M	Elaé	-54.0487	3.38012	2018-03-22	Adult collection with a CDC UV light trap	S. Talaga
ST11309	Melanoconion	alinkios	M	Elaé	-54.0487	3.38012	2018-03-22	Adult collection with a CDC UV light trap	S. Talaga
ST11312	Melanoconion	putumayensis	M	Elaé	-54.0487	3.38012	2018-03-22	Adult collection with a CDC UV light trap	S. Talaga
ST11313	Melanoconion	comatus	M	Nouveau Wacapou	-54.0753	3.67244	2018-03-23	Adult collection with a CDC light trap	S. Talaga
ST11315	Melanoconion	foliafer	M	Nouveau Wacapou	-54.0753	3.67244	2018-03-23	Adult collection with a CDC light trap	S. Talaga
ST11316	Melanoconion	foliafer	M	Nouveau Wacapou	-54.0753	3.67244	2018-03-23	Adult collection with a CDC UV light trap	S. Talaga
ST11317	Melanoconion	innovator	M	L'Enfant Perdu	-54.2178	3.8591	2018-03-25	Adult collection with a CDC light trap	S. Talaga
ST11319	Melanoconion	innovator	M	L'Enfant Perdu	-54.2178	3.8591	2018-03-25	Adult collection with a CDC UV light trap	S. Talaga
ST11321	Melanoconion	idottus	M	L'Enfant Perdu	-54.2178	3.8591	2018-03-25	Adult collection with a CDC UV light trap	S. Talaga
ST11322	Melanoconion	idottus	M	L'Enfant Perdu	-54.2178	3.8591	2018-03-25	Adult collection with a CDC UV light trap	S. Talaga
ST11324	Melanoconion	pilosus	M	Grand Santi	-54.3811	4.27031	2018-03-28	Adult collection with a CDC UV light trap	S. Talaga
ST11325	Melanoconion	extenuatus	M	Grand Santi	-54.3811	4.27031	2018-03-28	Adult collection with a CDC UV light trap	S. Talaga
ST11326	Melanoconion	adamesi	M	Grand Santi	-54.3811	4.27031	2018-03-28	Adult collection with a CDC UV light trap	S. Talaga
ST11331	Melanoconion	brachiatus	M	L'Enfant Perdu	-54.2178	3.8591	2018-03-25	Adult collection with a CDC UV light trap	S. Talaga
ST11332	Melanoconion	saramaccensis	M	L'Enfant Perdu	-54.2178	3.8591	2018-03-25	Adult collection with a CDC UV light trap	S. Talaga
ST11335	Melanoconion	adamesi	M	L'Enfant Perdu	-54.2178	3.8591	2018-03-25	Adult collection with a CDC UV light trap	S. Talaga
ST11336	Melanoconion	innovator	M	L'Enfant Perdu	-54.2178	3.8591	2018-03-25	Adult collection with a CDC UV light trap	S. Talaga
ST11338	Melanoconion	theobaldi	M	L'Enfant Perdu	-54.2178	3.8591	2018-03-25	Adult collection with a CDC UV light trap	S. Talaga
ST11339	Melanoconion	flabellifer	M	La Césarée	-52.5191	5.03081	2018-04-25	Adult collection with a CDC UV light trap	R. Carinci
ST11340	Melanoconion	flabellifer	M	La Césarée	-52.5191	5.03081	2018-04-25	Adult collection with a CDC UV light trap	R. Carinci
ST11341	Melanoconion	creole	M	L'Enfant Perdu	-54.2178	3.8591	2018-03-25	Adult collection with a CDC UV light trap	S. Talaga
ST11342	Melanoconion	tournieri	M	L'Enfant Perdu	-54.2178	3.8591	2018-03-25	Adult collection with a CDC UV light trap	S. Talaga
ST11343	Melanoconion	commevynensis	M	L'Enfant Perdu	-54.2178	3.8591	2018-03-25	Adult collection with a CDC UV light trap	S. Talaga
ST11344	Melanoconion	spinifer	M	L'Enfant Perdu	-54.2178	3.8591	2018-03-25	Adult collection with a CDC UV light trap	S. Talaga
ST11345	Melanoconion	rabelloi	M	L'Enfant Perdu	-54.2178	3.8591	2018-03-25	Adult collection with a CDC UV light trap	S. Talaga
ST11346	Aedinus	accelerans	M	L'Enfant Perdu	-54.2178	3.8591	2018-03-25	Adult collection with a CDC UV light trap	S. Talaga
ST11347	Melanoconion	tournieri	M	L'Enfant Perdu	-54.2178	3.8591	2018-03-25	Adult collection with a CDC UV light trap	S. Talaga
ST11349	Melanoconion	rabanicolus	M	La Césarée	-52.5191	5.03081	2018-04-25	Adult collection with a CDC UV light trap	R. Carinci
ST11354	Melanoconion	portesi	M	La Césarée	-52.5191	5.03081	2018-04-25	Adult collection with a CDC UV light trap	R. Carinci
ST11379	Culex	bonneae	M	Maripasoula	-54.0393	3.63793	2018-03-29	Immature collection in an artificial container	S. Talaga
ST11380	Culex	bonneae	M	Maripasoula	-54.0393	3.63793	2018-03-29	Immature collection in an artificial container	S. Talaga
ST11381	Phenacomyia	corniger	M	Loka	-54.1926	3.82463	2018-03-26	Immature collection in an artificial container	S. Talaga
ST11382	Phenacomyia	corniger	M	Loka	-54.1926	3.82463	2018-03-26	Immature collection in an artificial container	S. Talaga
ST11383	Culex	brevispinosus	M	Elaé	-54.0053	3.4671	2018-03-22	Immature collection in an artificial container	S. Talaga
ST11384	Culex	brevispinosus	M	Elaé	-54.0053	3.4671	2018-03-22	Immature collection in an artificial container	S. Talaga
ST11385	Culex	mollis	M	Pidima Pata	-54.1075	3.28814	2018-03-20	Immature collection in an artificial container	S. Talaga
ST11386	Culex	mollis	M	Pidima Pata	-54.1075	3.28814	2018-03-20	Immature collection in an artificial container	S. Talaga
ST11387	Culex	declarator	M	Pidima Pata	-54.1098	3.2864	2018-03-20	Immature collection in an artificial container	S. Talaga
ST11390	Culex	quinquefasciatus	L	Loka	-54.1926	3.82463	2018-03-26	Immature collection in an artificial container	S. Talaga
ST11391	Culex	quinquefasciatus	L	Loka	-54.1926	3.82463	2018-03-26	Immature collection in an artificial container	S. Talaga
ST11392	Culex	bonneae	L	Loka	-54.1926	3.82463	2018-03-26	Immature collection in an artificial container	S. Talaga
ST11393	Culex	bonneae	L	Loka	-54.1926	3.82463	2018-03-26	Immature collection in an artificial container	S. Talaga
ST11395	Culex	declarator	L	Cayodé	-53.9252	3.38874	2018-03-22	Immature collection in an artificial container	S. Talaga
ST11396	Culex	declarator	L	Cayodé	-53.9252	3.38874	2018-03-22	Immature collection in an artificial container	S. Talaga
ST11397	Culex	surinamensis	L	Pidima Pata	-54.1075	3.28814	2018-03-20	Immature collection in an artificial container	S. Talaga
ST11398	Culex	surinamensis	L	Pidima Pata	-54.1075	3.28814	2018-03-20	Immature collection in an artificial container	S. Talaga
ST11399	Culex	usquatus	L	Grand Santi	-54.3801	4.27115	2018-03-28	Immature collection in an artificial container	S. Talaga
ST11400	Culex	usquatus	L	Antécume Pata	-54.0713	3.29861	2018-03-20	Immature collection in an artificial container	S. Talaga
ST11427	Carrollia	bonnei	L	Mofina	-54.3841	4.18287	2018-03-27	Immature collection in an artificial container	S. Talaga
ST11428	Carrollia	bonnei	L	Mofina	-54.3841	4.18287	2018-03-27	Immature collection in an artificial container	S. Talaga
ST11437	Melanoconion	abonnenci	M	La Virginie	-52.1526	4.19756	2018-05-20	Immature collection in a ground pool in partial shade	S. Talaga
ST11438	Melanoconion	abonnenci	M	La Virginie	-52.1526	4.19756	2018-05-20	Immature collection in a ground pool in partial shade	S. Talaga
ST11439	Melanoconion	abonnenci	M	La Virginie	-52.1526	4.19756	2018-05-20	Immature collection in a ground pool in partial shade	S. Talaga
ST11531	Melanoconion	portesi	M	Trois Palétuviers	-51.6685	4.04972	2018-10-03	Adult collection with a CDC UV light trap	G. Lacour
ST11542	Melanoconion	batesi	M	Trois Palétuviers	-51.6685	4.04972	2018-10-03	Adult collection with a CDC UV light trap	G. Lacour
ST11543	Melanoconion	cristovaoi	M	Lac de Petit Saut	-53.0042	4.98515	2019-06-09	Adult collection with a CDC UV light trap	S. Talaga
ST11544	Melanoconion	eknomios	M	Lac de Petit Saut	-53.0042	4.98515	2019-06-09	Adult collection with a CDC UV light trap	S. Talaga
ST11545	Melanoconion	eknomios	M	Lac de Petit Saut	-53.0042	4.98515	2019-06-09	Adult collection with a CDC UV light trap	S. Talaga
ST11551	Melanoconion	aphyllus	M	Lac de Petit Saut	-53.0042	4.98515	2019-06-09	Adult collection with a CDC UV light trap	S. Talaga
ST11555	Melanoconion	eknomios	M	Lac de Petit Saut	-53.0042	4.98515	2019-06-09	Adult collection with a CDC UV light trap	S. Talaga
ST11567	Melanoconion	extenuatus	M	Cacao	-52.467	4.58204	2019-07-23	Adult collection with a CDC UV light trap	O. Romoli, K. Hue
ST11573	Melanoconion	epanastasis	M	Saut Léodate	-52.7828	4.83163	2019-08-03	Adult collection with a CDC UV light trap	S. Talaga
ST11574	Melanoconion	aphyllus	M	Saut Léodate	-52.7828	4.83163	2019-08-03	Adult collection with a CDC UV light trap	S. Talaga
ST11577	Melanoconion	johnsoni	M	Saut Léodate	-52.7828	4.83163	2019-08-03	Adult collection with a CDC UV light trap	S. Talaga
ST11578	Melanoconion	johnsoni	M	Saut Léodate	-52.7828	4.83163	2019-08-03	Adult collection with a CDC UV light trap	S. Talaga
ST11579	Melanoconion	johnsoni	M	Saut Léodate	-52.7828	4.83163	2019-08-03	Adult collection with a CDC UV light trap	S. Talaga
ST11692	Melanoconion	serratimarge	M	La Trinité	-53.4145	4.60289	2020-11-02	Adult collection with a CDC UV light trap	S. Talaga
ST11693	Melanoconion	serratimarge	M	La Trinité	-53.4145	4.60289	2020-11-02	Adult collection with a CDC UV light trap	S. Talaga
ST11694	Melanoconion	serratimarge	M	La Trinité	-53.4145	4.60289	2020-11-02	Adult collection with a CDC UV light trap	S. Talaga
ST11696	Melanoconion	rabelloi	M	La Trinité	-53.4145	4.60289	2020-11-02	Adult collection with a CDC UV light trap	S. Talaga
ST11700	Melanoconion	sallumae	M	La Trinité	-53.4138	4.6031	2020-11-03	Adult collection with a CDC light trap	S. Talaga
ST11701	Melanoconion	corentynensis	M	La Trinité	-53.4138	4.6031	2020-11-03	Adult collection with a CDC UV light trap	S. Talaga
ST11702	Melanoconion	sallumae	M	La Trinité	-53.4138	4.6031	2020-11-03	Adult collection with a CDC UV light trap	S. Talaga
ST11703	Melanoconion	epanastasis	M	La Trinité	-53.4138	4.6031	2020-11-03	Adult collection with a CDC UV light trap	S. Talaga
ST11704	Melanoconion	sallumae	M	La Trinité	-53.4138	4.6031	2020-11-03	Adult collection with a CDC UV light trap	S. Talaga
ST11708	Melanoconion	galindoi	M	La Trinité	-53.4139	4.60236	2020-11-04	Adult collection with a CDC UV light trap	S. Talaga
ST11711	Melanoconion	ybarmis	M	La Trinité	-53.4139	4.60236	2020-11-04	Adult collection with a CDC UV light trap	S. Talaga
ST11712	Melanoconion	creole	M	La Trinité	-53.4139	4.60236	2020-11-04	Adult collection with a CDC UV light trap	S. Talaga
ST11713	Melanoconion	ybarmis	M	La Trinité	-53.4139	4.60236	2020-11-04	Adult collection with a CDC UV light trap	S. Talaga
ST11714	Melanoconion	creole	M	La Trinité	-53.4139	4.60236	2020-11-04	Adult collection with a CDC UV light trap	S. Talaga
ST11727	Melanoconion	hutchingsae	M	La Trinité	-53.4145	4.60289	2020-11-05	Immature collection in a pond in shade	S. Talaga
ST11729	Melanoconion	hutchingsae	M	La Trinité	-53.4145	4.60289	2020-11-05	Immature collection in a pond in shade	S. Talaga
ST11734	Melanoconion	hutchingsae	M	La Trinité	-53.4145	4.60289	2020-11-05	Immature collection in a pond in shade	S. Talaga
ST11742	Melanoconion	lucackermanni	M	La Trinité	-53.4052	4.58359	2020-11-08	Immature collection in a stream in shade	S. Talaga
ST11743	Melanoconion	lucackermanni	M	La Trinité	-53.4052	4.58359	2020-11-08	Immature collection in a stream in shade	S. Talaga
ST11744	Melanoconion	lucackermanni	M	La Trinité	-53.4052	4.58359	2020-11-08	Immature collection in a stream in shade	S. Talaga
ST11745	Melanoconion	corentynensis	M	La Trinité	-53.4052	4.58359	2020-11-08	Immature collection in a stream in shade	S. Talaga
ST11751	Melanoconion	caudelli	M	La Trinité	-53.4218	4.60021	2020-11-10	Immature collection in a ground pool in shade	S. Talaga
ST11752	Melanoconion	caudelli	M	La Trinité	-53.4218	4.60021	2020-11-10	Immature collection in a ground pool in shade	S. Talaga
ST11753	Melanoconion	alinkios	M	La Trinité	-53.4218	4.60021	2020-11-10	Immature collection in a ground pool in shade	S. Talaga
ST11755	Melanoconion	alinkios	F	La Trinité	-53.4218	4.60021	2020-11-10	Immature collection in a ground pool in shade	S. Talaga
ST11756	Melanoconion	caudelli	M	La Trinité	-53.4218	4.60021	2020-11-10	Immature collection in a ground pool in shade	S. Talaga
ST11849	Melanoconion	inadmirabilis	M	Savane Viguié	-52.9618	5.26916	2021-01-24	Adult collection with a CDC light trap	S. Talaga
ST11850	Melanoconion	inadmirabilis	M	Savane Viguié	-52.9618	5.26916	2021-01-24	Adult collection with a CDC light trap	S. Talaga
ST11851	Melanoconion	inadmirabilis	M	Savane Viguié	-52.9618	5.26916	2021-01-24	Adult collection with a CDC light trap	S. Talaga
ST11852	Melanoconion	ernanii	M	Savane Viguié	-52.9618	5.26916	2021-01-24	Adult collection with a CDC light trap	S. Talaga
ST11855	Melanoconion	ernanii	M	Savane Viguié	-52.9618	5.26916	2021-01-24	Adult collection with a CDC light trap	S. Talaga
ST11873	Melanoconion	extenuatus	M	Crique Gabaret	-51.9155	3.92527	2021-02-19	Adult collection with a CDC light trap	S. Talaga
ST11881	Melanoconion	johnnyi	F	Crique Gabaret	-51.9919	3.9292	2021-02-20	Immature collection in a ground pool in shade	S. Talaga
ST11882	Melanoconion	johnnyi	M	Crique Gabaret	-51.9919	3.9292	2021-02-20	Immature collection in a ground pool in shade	S. Talaga
ST11883	Melanoconion	johnnyi	F	Crique Gabaret	-51.9919	3.9292	2021-02-20	Immature collection in a ground pool in shade	S. Talaga
ST11913	Melanoconion	idottus	M	Pointe Macouria	-52.3597	4.91597	2019-03-27	Adult collection with a CDC light trap	A. Guidez, J. Issaly
ST11914	Melanoconion	ocossa	M	Pointe Macouria	-52.3603	4.91822	2019-03-27	Adult collection with a CDC light trap	A. Guidez, J. Issaly
ST11916	Melanoconion	ocossa	M	Pointe Macouria	-52.3603	4.91822	2019-03-27	Adult collection with a CDC light trap	A. Guidez, J. Issaly
ST11917	Melanoconion	ernsti	M	Pointe Macouria	-52.3609	4.91453	2019-03-26	Adult collection with a CDC light trap	A. Guidez, J. Issaly
ST11918	Melanoconion	contei	M	Pointe Macouria	-52.3597	4.91597	2019-03-28	Adult collection with a CDC light trap	A. Guidez, J. Issaly
ST11919	Melanoconion	ocossa	M	Pointe Macouria	-52.3603	4.91822	2019-03-28	Adult collection with a CDC light trap	A. Guidez, J. Issaly
ST11922	Melanoconion	clarki	M	Pointe Macouria	-52.3615	4.91914	2018-11-06	Adult collection with a CDC light trap	A. Guidez, J. Issaly
ST11923	Melanoconion	erraticus	M	Pointe Macouria	-52.3621	4.91958	2018-11-06	Adult collection with an aspirator in a resting box	A. Guidez, J. Issaly
ST11924	Melanoconion	erraticus	M	Pointe Macouria	-52.3606	4.91786	2018-11-06	Adult collection with a CDC light trap	A. Guidez, J. Issaly
ST11925	Melanoconion	clarki	M	Pointe Macouria	-52.3606	4.91786	2018-11-06	Adult collection with a CDC light trap	A. Guidez, J. Issaly
ST11926	Melanoconion	erraticus	M	Pointe Macouria	-52.3606	4.91772	2018-11-07	Adult collection with an aspirator in a resting box	A. Guidez, J. Issaly
ST11932	Melanoconion	equinoxialis	M	Savane de Passoura	-52.7403	5.1478	2022-08-01	Adult collection with a CDC+UV light trap	S. Talaga
ST11942	Melanoconion	bibulus	M	Savane de Passoura	-52.7407	5.14788	2022-08-01	Adult collection with a CDC+UV light trap	S. Talaga
ST11945	Melanoconion	ernanii	M	Savane de Passoura	-52.7408	5.14771	2022-08-01	Adult collection with a CDC+UV light trap	S. Talaga
ST11977	Melanoconion	organaboensis	M	Savane d'Organabo	-53.4609	5.55043	2022-08-05	Adult collection with a CDC+UV light trap	S. Talaga
ST11982	Melanoconion	organaboensis	M	Savane d'Organabo	-53.4605	5.55056	2022-08-05	Adult collection with a CDC+UV light trap	S. Talaga
ST11984	Melanoconion	evansae	M	Savane d'Organabo	-53.4605	5.55056	2022-08-05	Adult collection with a CDC+UV light trap	S. Talaga
ST11989	Melanoconion	flabellifer	M	Savane d'Organabo	-53.4601	5.55061	2022-08-05	Adult collection with a CDC+UV light trap	S. Talaga
ST11990	Melanoconion	phlogistus	M	Savane d'Organabo	-53.4599	5.5505	2022-08-05	Adult collection with a CDC+UV light trap	S. Talaga
ST11993	Melanoconion	zabanicus	M	Savane de Counamama	-53.1645	5.44847	2022-08-12	Adult collection with a CDC+UV light trap	S. Talaga
ST11997	Melanoconion	zabanicus	M	Savane de Counamama	-53.1653	5.44852	2022-08-12	Adult collection with a CDC+UV light trap	S. Talaga
ST12003	Melanoconion	equinoxialis	M	Savane de Counamama	-53.1656	5.44858	2022-08-12	Adult collection with a CDC+UV light trap	S. Talaga
ST12080	Melanoconion	vomerifer	F	Ouanary	-51.6737	4.20847	2022-11-08	Adult collection with a CDC+UV light trap	Y. Epelboin, E. Chabanol
ST12081	Melanoconion	vomerifer	F	Ouanary	-51.6737	4.20847	2022-11-08	Adult collection with a CDC+UV light trap	Y. Epelboin, E. Chabanol
ST12097	Melanoconion	commevynensis	M	Camopi	-52.3231	3.17292	2023-01-10	Adult collection with a CDC+UV light trap	S. Talaga, M. Gendrin
ST12102	Melanoconion	caudatus	M	Camopi	-52.3231	3.17292	2023-01-10	Adult collection with a CDC+UV light trap	S. Talaga, M. Gendrin
ST12103	Melanoconion	commevynensis	M	Camopi	-52.3231	3.17292	2023-01-10	Adult collection with a CDC+UV light trap	S. Talaga, M. Gendrin
ST12110	Melanoconion	bibulus	M	Camopi	-52.3231	3.17292	2023-01-10	Adult collection with a CDC+UV light trap	S. Talaga, M. Gendrin
ST12114	Melanoconion	bastagarius	M	Camopi	-52.3231	3.17292	2023-01-10	Adult collection with a CDC+UV light trap	S. Talaga, M. Gendrin
ST12157	Melanoconion	evansae	M	Mont Grand Matoury	-52.3774	4.85408	2023-01-16	Adult collection with a CDC+UV light trap	J.B. Duchemin, S. Talaga, P. Gaborit
ST12168	Melanoconion	taeniopus	F	Trois Sauts	-52.8734	2.2585	2023-02-14	Adult collection with a CDC+UV light trap	J.B. Duchemin, R. Carinci
ST12190	Melanoconion	ernsti	M	Roura	-52.3239	4.74274	2018-10-23	Adult collection with a CDC light trap	A. Guidez, R. Carinci
ST12191	Melanoconion	longistriatus	M	Roura	-52.3239	4.74274	2018-10-24	Adult collection with a CDC light trap	A. Guidez, R. Carinci
ST12192	Melanoconion	longistriatus	M	Roura	-52.3239	4.74274	2018-10-24	Adult collection with a CDC light trap	A. Guidez, R. Carinci
ST12193	Melanoconion	longistriatus	M	Roura	-52.3239	4.74274	2018-10-25	Adult collection with a CDC light trap	A. Guidez, R. Carinci
ST12194	Melanoconion	spissipes	M	Roura	-52.3239	4.74274	2018-10-26	Adult collection with a CDC light trap	A. Guidez, R. Carinci
ST12195	Melanoconion	longistriatus	M	Roura	-52.3239	4.74274	2018-10-26	Adult collection with a CDC light trap	A. Guidez, R. Carinci
ST12197	Melanoconion	ernsti	M	Roura	-52.3239	4.74274	2018-10-26	Adult collection with a CDC light trap	A. Guidez, R. Carinci
ST12198	Melanoconion	ernsti	M	Roura	-52.3239	4.74274	2018-10-23	Adult collection with a CDC light trap	A. Guidez, R. Carinci
ST12199	Melanoconion	longistriatus	M	Roura	-52.3239	4.74274	2018-10-23	Adult collection with a CDC light trap	A. Guidez, R. Carinci
